# Supplementary material for: The choanoflagellate pore-forming lectin SaroL-1 punches holes in cancer cells by targeting the tumor-related glycosphingolipid Gb3
Source: Commun Biol. 2022 Sep 12;5:954. doi: 10.1038/s42003-022-03869-w (PMC9468336; doi:10.1038/s42003-022-03869-w)
Supplement: Supplementary file 3 — Supplementary Data 1 [file 42003_2022_3869_MOESM3_ESM.xlsx]

## Sheet: Figure 6b
Data in Graph
Ctrl Gb3-GUVs wo SaroL1								Gb3-GUVs + 200 nM SaroL1							10 mM PNPG + SaroL1 200nM + Gb3GUVs
	Time (min)	total GUVs	dex +	dex -	average %			Time (min)	total GUVs	dex +	dex -	average %			Time (min)	total GUVs	dex +	dex -	average %
total	0	225	0	225	0		total	0	230	26	204	11.106		total	0	322	0	322	0
	30	344	1	343	0.137363			30	185	86	99	45.1678			30	435	0	435	0
	60	349	2	347	0.319289			60	183	109	74	57.8615			60	447	2	445	0.420532
	120	393	5	388	0.932813			120	178	124	54	69.3211			120	466	20	446	4.25141

## Sheet: Figure 6c
Hemolysis
Data in Graph
MEAN %	100	95.7781	95.1481	93.9729	95.7679	85.1119	59.5625	24.3716	5.66706	-0.548739	-0.896117	-2.21672
ST DEV %	0	5.6728	4.96263	0.785359	2.18705	2.84671	3.34439	3.51379	0.157697	0.378275	2.60522	1.10996
SaroL-1 c [nM]	13590	6790	3400	1680	843	423	217	110	55	27	14	7
Raw data
SaroL-1 c [nM]	13590	6790	3400	1680	843	423	217	110	55	27	14	7
SaroL-1 c [mg/mL]	500	250	125	62.5	31.25	15.625	7.8125	3.9	1.9	1	0.5	0.25
Well	1	2	3	4	5	6	7	8	9	10	11	12
SaroL-1	0.5191	0.5183	0.514	0.4941	0.5089	0.4702	0.3745	0.2413	0.1604	0.1362	0.1289	0.1279
SaroL-1 duplicate	0.5304	0.4982	0.4977	0.509	0.5078	0.4643	0.363	0.2249	0.1619	0.1382	0.143	0.1337
NC	0.1291	0.1537	0.1351
NC mean	0.1393
Substraction NC	0.3798	0.379	0.3747	0.3548	0.3696	0.3309	0.2352	0.102	0.0211	-0.0031	-0.0104	-0.0114
	0.3911	0.3589	0.3584	0.3697	0.3685	0.325	0.2237	0.0856	0.0226	-0.0011	0.0037	-0.0056
MEAN	0.38545	0.36895	0.36655	0.36225	0.36905	0.32795	0.22945	0.0938	0.02185	-0.0021	-0.00335	-0.0085
ST DEV	0.00799031	0.0142128	0.0115258	0.0105359	0.000777817	0.00417193	0.00813173	0.0115966	0.00106066	0.00141421	0.00997021	0.00410122
% hemolysis	100	99.7894	98.6572	93.4176	97.3144	87.1248	61.9273	26.8562	5.55556	-0.816219	-2.73828	-3.00158
	100	91.7668	91.639	94.5283	94.2214	83.099	57.1976	21.887	5.77857	-0.281258	0.94605	-1.43186
MEAN %	100	95.7781	95.1481	93.9729	95.7679	85.1119	59.5625	24.3716	5.66706	-0.548739	-0.896117	-2.21672
ST DEV %	0	5.6728	4.96263	0.785359	2.18705	2.84671	3.34439	3.51379	0.157697	0.378275	2.60522	1.10996

## Sheet: Figure 6d
Inhibition of Hemolysis
Data in Graph
Mean % inhibition
GalNAc	100	98.8199	83.1372	63.9839	42.549	27.3167	14.4916	9.4838	6.574	6.6149	2.33015	3.99665	8.89049	7.36684	3.76398
Melbiose	100	100	100	91.7927	76.2574	54.542	36.1366	22.7295	15.1941	9.6994	7.01175	7.43435	3.73204	2.27039	0.665062
PNPG	100	100	100	90.4672	55.8528	24.5303	8.59479	2.69339	1.4377	3.39163	3.8489	9.05715	12.1479	10.6563	8.15477
Lactose	100	83.8203	60.787	31.3722	17.1474	9.79325	5.5594	5.80597	4.82494	4.72691	3.42909	6.18905	5.38754	8.08237	0
ST DEV
GalNAc	0	1.66895	13.1678	10.799	9.52525	1.15932	1.46825	0.605137	3.81587	3.24126	1.87233	5.65212	2.34854	2.56544	5.32306
Melbiose	0	0	0	0.987343	7.9321	13.3923	9.18366	8.4428	5.63283	0.871931	0.994423	0.289019	5.00918	3.21082	0.94054
PNPG	0	0	0	5.29648	5.68361	0.822464	0.966146	0.122138	2.03321	0.404749	5.44316	1.5854	0.480281	0.593859	4.91786
Lactose	0	2.61291	2.09766	0.400819	0.137492	3.03838	1.50767	2.83796	3.02314	2.36031	0.326883	0.693261	6.17761	4.48472	0
Sugar c [mM]	50	25	12.5	6.25	3.125	1.6	0.8	0.4	0.2	0.1	0.05	0.025	0.0125	0.006	0.003
Raw data
first experiment
Sugar c [mM]	50	25	12.5	6.25	3.125	1.6	0.8	0.4	0.2	0.1	0.05	0.025	0.0125	0.006	0.003
Well	1	2	3	4	5	6	7	8	9	10	11	12	13	14	15
GalNAc	0.1306	0.1487	0.1839	0.2295	0.2784	0.3247	0.3523	0.3646	0.366	0.3668	0.3783	0.3688	0.3632	0.3662	0.3863
Melbiose	0.1328	0.1443	0.1658	0.1844	0.2085	0.249	0.2975	0.3291	0.3507	0.3708	0.3767	0.3778	0.3777	0.3839	0.3942
PNPG	0.1374	0.1371	0.1487	0.1809	0.2612	0.3452	0.3827	0.3947	0.4012	0.3926	0.3832	0.3774	0.372	0.3753	0.374
Lactose	0.1477	0.1983	0.2488	0.3161	0.3464	0.3667	0.3689	0.375	0.3774	0.3766	0.3753	0.3709	0.381	0.3726	0.3832
NC	0.1687	0.1628	0.1706		MEAN	0.167367
PC	0.5163	0.4929	0.5057		MEAN	0.504967	SUBST	0.3376		PC	Sarol1 8 ug/mL
SUBST NC
<>	1	2	3	4	5	6	7	8	9	10	11	12	13	14	15
GalNAc	-0.0367667	-0.0186667	0.0165333	0.0621333	0.111033	0.157333	0.184933	0.197233	0.198633	0.199433	0.210933	0.201433	0.195833	0.198833	0.218933
Melbiose	-0.0345667	-0.0230667	-0.00156667	0.0170333	0.0411333	0.0816333	0.130133	0.161733	0.183333	0.203433	0.209333	0.210433	0.210333	0.216533	0.226833
PNPG	-0.0299667	-0.0302667	-0.0186667	0.0135333	0.0938333	0.177833	0.215333	0.227333	0.233833	0.225233	0.215833	0.210033	0.204633	0.207933	0.206633
Lactose	-0.0196667	0.0309333	0.0814333	0.148733	0.179033	0.199333	0.201533	0.207633	0.210033	0.209233	0.207933	0.203533	0.213633	0.205233	0.215833
% hemolysis
<>	1	2	3	4	5	6	7	8	9	10	11	12	13	14	15
GalNAc	0	0	7.55177	28.38	50.7156	71.8636	84.4702	90.0883	90.7278	91.0932	96.3459	92.0067	89.4488	90.8191	100
Melbiose	0	0	0	7.50918	18.1337	35.9882	57.3696	71.3005	80.8229	89.6841	92.2851	92.77	92.7259	95.4592	100
PNPG	0	0	0	5.7876	40.1283	76.0513	92.0884	97.2202	100	96.3222	92.3022	89.8218	87.5125	88.9237	88.3678
Lactose	0	14.332	37.7297	68.9112	82.9498	92.3552	93.3745	96.2008	97.3127	96.9421	96.3398	94.3012	98.9807	95.0888	100
% inhibition
<>	1	2	3	4	5	6	7	8	9	10	11	12	13	14	15
GalNAc	100	100	92.4482	71.62	49.2844	28.1364	15.5298	9.91169	9.27223	8.90682	3.65408	7.9933	10.5512	9.18088	0
Melbiose	100	100	100	92.4908	81.8663	64.0118	42.6304	28.6995	19.1771	10.3159	7.71492	7.22998	7.27406	4.54078	0
PNPG	100	100	100	94.2124	59.8717	23.9487	7.91162	2.77976	0	3.67783	7.69779	10.1782	12.4875	11.0763	11.6322
Lactose	100	85.668	62.2703	31.0888	17.0502	7.64479	6.62548	3.79923	2.68726	3.05792	3.66023	5.69884	1.01931	4.9112	0
duplicate
Sugar c [mM]	50	25	12.5	6.25	3.125	1.6	0.8	0.4	0.2	0.1	0.05	0.025	0.0125	0.006	0.003
Well	1	2	3	4	5	6	7	8	9	10	11	12	13	14	15
GalNAc	0.1448	0.1737	0.2376	0.2845	0.3396	0.3646	0.3996	0.4114	0.4253	0.4241	0.433	0.4357	0.4163	0.4208	0.4155
Melbiose	0.144	0.1503	0.1579	0.1908	0.2446	0.3119	0.3525	0.3864	0.401	0.4066	0.4139	0.4104	0.43	0.4305	0.427
PNPG	0.146	0.1492	0.1612	0.202	0.293	0.3627	0.404	0.4214	0.4207	0.4201	0.4282	0.4075	0.3974	0.4015	0.416
Lactose	0.1547	0.2119	0.2679	0.3362	0.3718	0.3849	0.4033	0.3951	0.3972	0.3986	0.4065	0.3979	0.3903	0.3866	0.4144
NC	0.1687	0.1628	0.1706		MEAN	0.167367
PC	0.5163	0.4929	0.5057		MEAN	0.504967	SUBST	0.3376		PC	Sarol1 8 ug/mL
SUBST NC
<>	1	2	3	4	5	6	7	8	9	10	11	12	13	14	15
GalNAc	-0.0225667	0.00633333	0.0702333	0.117133	0.172233	0.197233	0.232233	0.244033	0.257933	0.256733	0.265633	0.268333	0.248933	0.253433	0.248133
Melbiose	-0.0233667	-0.0170667	-0.00946667	0.0234333	0.0772333	0.144533	0.185133	0.219033	0.233633	0.239233	0.246533	0.243033	0.262633	0.263133	0.259633
PNPG	-0.0213667	-0.0181667	-0.00616667	0.0346333	0.125633	0.195333	0.236633	0.254033	0.253333	0.252733	0.260833	0.240133	0.230033	0.234133	0.248633
Lactose	-0.0126667	0.0445333	0.100533	0.168833	0.204433	0.217533	0.235933	0.227733	0.229833	0.231233	0.239133	0.230533	0.222933	0.219233	0.247033
% hemolysis
<>	1	2	3	4	5	6	7	8	9	10	11	12	13	14	15
GalNAc	0	2.36025	26.1739	43.6522	64.1863	73.5031	86.5466	90.9441	96.1242	95.677	98.9938	100	92.7702	94.4472	92.472
Melbiose	0	0	0	8.9055	29.3514	54.9278	70.3572	83.2404	88.789	90.9172	93.6914	92.3613	99.81	100	98.6699
PNPG	0	0	0	13.278	48.1661	74.8882	90.722	97.393	97.1246	96.8946	100	92.0639	88.1917	89.7636	95.3227
Lactose	0	18.0273	40.6963	68.3444	82.7554	88.0583	95.5067	92.1873	93.0374	93.6041	96.8021	93.3207	90.2442	88.7465	100
% inhibition
<>	1	2	3	4	5	6	7	8	9	10	11	12	13	14	15
GalNAc	100	97.6398	73.8261	56.3478	35.8137	26.4969	13.4534	9.0559	3.87578	4.32298	1.00621	0	7.22981	5.5528	7.52795
Melbiose	100	100	100	91.0945	70.6486	45.0722	29.6428	16.7596	11.211	9.08285	6.30859	7.63871	0.190018	0	1.33012
PNPG	100	100	100	86.722	51.8339	25.1118	9.27796	2.60703	2.8754	3.10543	0	7.9361	11.8083	10.2364	4.67732
Lactose	100	81.9727	59.3037	31.6556	17.2446	11.9417	4.49332	7.81271	6.96262	6.3959	3.19795	6.67926	9.75577	11.2535	0

## Sheet: Supl. Fugure 8
Data in Graph
70kDa Dex SaroL1 200nM + Gb3GUVs								70kDa Dex CTRL + Gb3GUVs
	Time (min)	total GUVs	dex +	dex -	average %	SD			Time (min)	total GUVs	dex +	dex -	average %	SD
total	0	199	10	189	4.42168	5.59587		total	0	200	0	200	0	0
	30	211	34	177	16.9551	15.383			30	279	2	277	0.744843	1.91143
	60	215	62	153	28.4248	15.9649			60	294	3	291	0.907029	1.85755
	120	227	66	161	29.7507	11.7421			120	302	1	301	0.340136	1.27267
